# Supplementary material for: Investigation of an acute neurological outbreak in Eluru, India, 2020
Source: PLoS One. 2021 Nov 8;16(11):e0259192. doi: 10.1371/journal.pone.0259192 (PMC8575185; doi:10.1371/journal.pone.0259192)
Supplement: S1 File — (This file contains Clinical presentation of Cases and controls from the Hospital and the Community). (XLSX) [file pone.0259192.s001.xlsx]

## Sheet: Combined
1. Case 2. Non Affected	Gender 1-Male, 2- Female	Age	Age Group	Seizures	Loss of Consciousness	Nausea	vomting	Mental confusion	Pupils	Musles cramps	14 associate illness	Weakness	tremors	Frothing	Durion of seizures	Blurring of vision	Palpitation	Pain in abdomen	Breathless ness	chest pain	water consumed
1	2	30	18-60	1	1	2	2	2	2	1	daughter	2	2	1	2	2	2	2	2	2	Municipal water
1	2	27	18-60	1	1	2	2	2	2	2	NIL	2	2	1	2	2	2	1	2	2	Municipal water
1	1	19	18-60	1	1	2	2	2	2	2	NIL	2	2	1	2	2	2	1	2	2	Municipal water
1	2	15	below 18	1	1	2	2	2	2	2	3 peoples , Fall-fit-frotning-loc-15 min	2	2	1	2	2	2	2	2	2	Municipal water
1	2	17	below 18	1	1	2	2	2	2	2	3 peoples , Fall-fit-frotning-loc-15 min	2	2	1	2	2	2	2	2	2	Municipal water
1	1	40	18-60	1	1	2	2	2	2	2	3 peoples , Fall-fit-frotning-loc-15 min	2	2	1	2	2	2	2	2	2	Municipal water
1	1	28	18-60	1	1	2	2	2	2	1	body pains -Fall-fit-frotning-loc-10 min	2	2	2	2	2	2	2	2	2	Municipal water
1	1	70	above 60	1	1	2	2	2	2	1	NIL	2	2	2	2	2	2	2	2	2	Municipal water
1	2	38	18-60	1	2	2	2	2	2	1	NIL	2	2	2	2	2	2	2	2	2	Municipal water
1	2	10	below 18	1	2	2	2	2	2	1	son	2	2	2	2	2	2	2	2	2	Municipal water
2	2	44		2	2	2	2	2	2	2		2	2	2	2	2	2	2	2	2
2	2	44		2	2	2	2	2	2	2		2	2	2	2	2	2	2	2	2
2	2	37		2	2	2	2	2	2	2		2	2	2	2	2	2	2	2	2
1	1	17	below 18	1	1	2	2	2	2	2	NIL	2	2	2	2	2	2	2	2	2	Municipal water
1	1	29	18-60	1	2	2	2	2	2	2	son	2	2	2	2	2	2	2	2	2	Municipal water
2	2	24		2	2	2	2	2	2	2		2	2	2	2	2	2	2	2	2
2	1	17		2	2	2	2	2	2	2		2	2	2	2	2	2	2	2	2
2	2	30		2	2	2	2	2	2	2		2	2	2	2	2	2	2	2	2
2	2	37		2	2	2	2	2	2	2		2	2	2	2	2	2	2	2	2
2	2	45		2	2	2	2	2	2	2		2	2	2	2	2	2	2	2	2
1	2	45	18-60	1	1	2	2	2	2	1	family	2	2	2	2	2	2	2	2	2	Municipal water
1	2	12	below 18	2	1	2	2	2	2	1	NIL	2	2	2	2	2	2	2	2	2	Municipal water
1	1	11	below 18	1	2	2	2	2	2	2	father & Son H/o febrile seizures	2	2	1	2	2	2	2	2	2	Municipal water
2	2	40		2	2	2	2	2	2	2		2	2	2	2	2	2	2	2	2
2	2	42		2	2	2	2	2	2	2		2	2	2	2	2	2	2	2	2
2	2	34		2	2	2	2	2	2	2		2	2	2	2	2	2	2	2	2
1	1	13	below 18	1	1	2	2	2	2	2	NIL	2	2	1	2	2	2	2	2	2	Municipal water
1	2	25	18-60	1	1	2	2	2	2	2	NIL	2	2	1	2	2	2	2	2	2	Municipal water
1	2	38	18-60	1	1	1	2	2	2	1	son	2	2	1	2	2	2	2	2	2	Municipal water
1	1	16	below 18	1	1	1	2	2	2	1	NIL	2	2	2	2	2	2	2	2	2	Municipal water
1	2	19	18-60	1	1	2	2	2	2	2	NIL	2	2	2	2	2	2	2	2	2	Municipal water
1	1	53	18-60	1	2	2	2	2	2	1	NIL	2	2	1	2	2	2	2	2	2	Municipal water
1	1	15	below 18	1	1	2	2	2	2	2	NIL	2	2	2	2	2	2	2	2	2	Municipal water
1	2	37	18-60	1	1	2	2	2	2	2	NIL	2	2	2	2	2	2	2	2	2	Municipal water
1	1	20	18-60	1	1	2	2	2	2	2	NIL	2	2	2	2	2	2	2	2	2	Municipal water
1	2	19	18-60	1	2	2	2	2	2	2	NIL	2	2	2	2	2	2	2	2	2	Municipal water
1	2	24	18-60	1	2	2	2	2	2	2	three members in the family	2	2	1	2	2	2	2	2	2	Municipal water
1	1	26	18-60	1	1	1	2	1	2	2	NIL	1	2	1	2	2	2	2	2	2	Municipal water
1	1	29	18-60	1	1	2	2	1	2	2	Relapse	2	2	2	2	2	2	2	2	2	Municipal water
1	2	27	18-60	1	1	2	2	1	2	2	Relapse	1	2	1	2	2	2	2	2	2	Municipal water
1	2	23	18-60	1	1	1	2	1	2	2	NIL	2	2	1	2	2	2	2	2	2	Municipal water
1	2	61	above 60	1	2	1	2	1	2	2	Dm	1	2	1	2	2	2	2	2	2	Municipal water
1	1	53	18-60	1	1	1	2	1	1	2	dm	2	2	1	2	2	2	2	2	2	Municipal water
1	2	20	18-60	1	2	2	2	2	2	2	NIL	2	2	2	2	2	2	2	2	2	Municipal water
1	2	35	18-60	1	1	2	2	2	2	2	NIL	1	2	1	2	2	2	2	2	2	Municipal water
1	1	21	18-60	1	2	2	2	2	2	2	NIL	2	2	2	2	2	2	2	2	2	filter water
1	2	35	18-60	1	1	1	2	2	sluggish	2	NIL	1	2	2	2	2	2	2	2	2	Municipal water
1	1	21	18-60	1	2	2	2	2	sluggish	1	NIL	2	2	1	2	2	2	2	2	2	Municipal water
1	2	35	18-60	2	2	2	2	1	2	2	NIL	1	2	2	2	2	2	2	2	2	Municipal water
1	1	15	below 18	1	2	1	2	2	2	2	2 years back	2	2	2	2	2	2	2	2	2	Municipal water
1	1	28	18-60	1	1	1	2	1	2	2	NIL	1	2	1	2	2	2	2	2	2	Municipal water
1	1	51	18-60	1	1	2	2	2	sluggish	1	NIL	2	2	2	2	2	2	2	2	2	Municipal water
1	1	51	18-60	1	1	2	2	1	sluggish	1	NIL	1	2	2	2	2	2	2	2	2	Municipal water
1	1	29	18-60	1	1	2	2	2	sluggish	2	NIL	2	2	1	2	1	2	2	2	2	Municipal water
1	1	23	18-60	2	1	2	2	2	sluggish	2	NIL	2	2	2	2	2	2	2	2	2	Municipal water
1	1	18	18-60	2	2	2	2	2	2	1	NIL	1	2	2	2	2	1	2	2	2	Municipal water
1	1	20	18-60	2	1	2	2	1	sluggish	2	dm	2	2	2	2	1	2	2	2	2	Municipal water
1	1	20	18-60	1	1	2	2	2	1	1	NIL	2	2	2	2	2	2	2	2	2	Municipal water
1	1	11	below 18	1	1	2	2	1	2	2	NIL	1	2	1	2	2	2	2	2	2	Municipal water
1	1	67	above 60	1	2	2	2	2	1	1	tca	2	2	2	2	2	2	2	1	2	Municipal water
1	1	53	18-60	2	2	2	2	2	sluggish	2	NIL	2	2	2	2	2	2	2	2	2	Municipal water
1	1	28	18-60	1	2	2	2	2	2	1	daughter	2	2	1	2	2	2	2	2	2	Municipal water
1	1	20	18-60	1	1	1	2	2	sluggish	2	NIL	1	2	1	2	2	2	2	2	2	Municipal water
1	2	17	below 18	1	2	2	2	2	sluggish	2	NIL	1	2	2	2	2	2	2	2	2	Municipal water
1	2	60	18-60	1	2	1	2	2	2	2	NIL	2	2	1	1	2	2	2	2	2	Municipal water
1	1	32	18-60	1	2	2	2	2	sluggish	2	NIL	2	2	2	2	2	2	2	2	2	Municipal water
1	1	38	18-60	1	1	1	2	1	2	2	dm	2	2	2	2	2	2	2	2	2	Municipal water
1	2	37	18-60	1	1	1	1	1	2	2	NIL	2	2	2	2	2	2	2	2	2	Municipal water
1	2	46	18-60	1	1	1	2	1	2	2	NIL	2	2	1	2	2	2	2	2	2	Municipal water
1	1	36	18-60	1	1	1	2	1	sluggish	2	NIL	2	2	1	2	2	2	2	2	2	Municipal water
1	1	41	18-60	1	2	2	2	2	2	1	both childrens	2	2	2	2	2	2	2	2	2	Municipal water
1	1	38	18-60	1	2	1	2	2	1	1	NIL	2	2	1	2	2	2	2	2	2	Municipal water
1	2	39	18-60	2	2	2	2	1	2	1	NIL	1	2	2	2	2	2	2	2	2	Municipal water
1	1	40	18-60	1	2	2	2	1	2	2	dm	2	2	2	2	2	2	2	2	2	Municipal water
1	1	55	18-60	1	1	1	2	2	2	2	dm	1	2	1	2	2	2	2	2	1	Municipal water
1	2	45	18-60	1	1	1	2	2	2	1	NIL	1	2	2	2	2	2	2	2	2	Municipal water
1	2	47	18-60	1	1	2	2	1	2	2	Relapse	2	2	2	2	2	2	2	2	2	Municipal water
1	2	59	18-60	2	1	2	2	1	2	2	NIL	2	2	1	2	2	2	2	2	2	Municipal water
1	2	22	18-60	1	1	2	2	2	2	2	Relapse	2	2	2	2	2	2	2	2	2	Municipal water
1	1	18	18-60	1	2	2	2	2	1	1	NIL	2	2	2	2	2	2	2	2	2	Municipal water
1	2	40	18-60	1	1	2	2	1	2	2	NIL	2	2	2	2	2	2	2	2	2	Municipal water
1	2	40	18-60	1	1	1	2	2	2	2	5 years	2	2	1	2	2	2	2	2	2	Municipal water
1	2	19	18-60	1	1	1	1	1	2	2	NIL	2	2	1	2	2	2	2	1	2	Municipal water
1	2	31	18-60	2	1	2	1	2	1	1	Face paresthesia	2	2	2	2	2	2	2	2	2	Municipal water
1	2	36	18-60	1	1	1	2	1	2	2	NIL	2	2	2	2	2	2	2	2	2	Municipal water
1	1	25	18-60	2	1	2	2	2	2	2	NIL	1	2	2	2	2	2	2	2	2	Municipal water
1	1	71	above 60	2	2	1	2	2	2	1	NIL	2	2	1	2	2	2	2	2	2	Municipal water
1	1	35	18-60	1	2	2	2	2	2	1	29th case. On Rx for seizures	2	2	2	2	2	2	2	2	2	Municipal water
1	2	18	18-60	1	1	2	2	1	2	2	NIL	2	2	2	2	2	2	2	2	2	Municipal water
1	1	29	18-60	1	1	2	2	1	2	2	NIL	2	2	2	2	2	2	2	2	2	Municipal water
1	2	39	18-60	1	2	1	1	2	2	1	NIL	1	2	2	2	2	2	2	2	2	Municipal water
1	1	14	below 18	1	1	2	2	2	2	2	NIL	2	2	2	2	2	2	2	2	2	Municipal water
1	2	17	below 18	1	1	2	2	2	2	2	NIL	2	2	1	2	2	2	2	2	2	Municipal water
1	1	34	18-60	1	2	2	2	1	1	2	NIL	2	2	1	2	2	2	2	2	2	Municipal water
1	2	13	below 18	2	1	2	2	1	1	2	NIL	2	2	2	2	2	2	2	2	2	Municipal water
1	1	57	18-60	2	2	2	2	1	2	1	NIL	1	2	2	2	1	2	2	2	2	Municipal water
1	1	52	18-60	2	2	2	2	1	2	2	NIL	2	2	2	2	2	2	2	2	2	Municipal water
1	1	20	18-60	1	1	2	2	2	1	2	NIL	2	2	1	2	2	2	2	2	2	Municipal water
1	1	20	18-60	1	1	2	2	1	2	2	NIL	2	2	1	2	2	2	2	2	2	Municipal water
1	1	30	18-60	2	1	2	2	2	2	1	NIL	1	2	2	2	2	2	2	2	2	Municipal water
1	1	55	18-60	1	1	2	2	1	2	2	NIL	2	2	2	2	2	2	2	2	2	Municipal water
1	2	20	18-60	1	1	2	2	2	1	2	NIL	1	2	1	2	2	2	2	2	2	Municipal water
1	1	19	18-60	1	1	2	1	1	2	2	family history brother 167 & father	2	2	2	2	2	2	2	2	2	Municipal water
1	1	17	below 18	1	2	2	2	2	2	2	brother and father	2	2	2	2	2	2	2	2	2	Municipal water
1	2	3	below 18	1	1	2	1	1	2	2	NIL	2	2	2	2	2	2	2	2	2	Municipal water
1	2	7	below 18	1	1	2	2	2	2	1	NIL	2	2	2	2	2	2	2	2	2	Municipal water
1	2	8	below 18	2	2	2	2	1	2	2	NIL	2	2	2	2	2	2	2	2	2	Municipal water
1	1	11	below 18	2	2	1	1	1	1	2	NIL	1	2	2	2	2	2	2	2	2	Municipal water
1	1	11	below 18	1	2	1	2	2	2	2	NIL	2	2	2	2	2	2	2	1	2	Municipal water
1	1	6	below 18	1	1	2	2	2	2	1	NIL	2	2	2	2	2	2	2	2	2	Municipal water
1	1	8	below 18	1	1	2	2	1	2	2	NIL	2	2	2	2	2	2	2	2	2	Municipal water
1	2	16	below 18	1	1	2	2	2	2	1	NIL	2	2	2	2	2	2	2	2	2	Municipal water
1	1	6	below 18	1	1	2	2	1	2	2	NIL	2	2	2	2	2	2	2	2	2	Municipal water
1	1	7	below 18	1	1	2	2	2	2	2	NIL	2	2	2	2	2	2	1	2	2	Municipal water
