# Supplementary material for: Investigation of an acute neurological outbreak in Eluru, India, 2020
Source: PLoS One. 2021 Nov 8;16(11):e0259192. doi: 10.1371/journal.pone.0259192 (PMC8575185; doi:10.1371/journal.pone.0259192)
Supplement: S2 File — (This file contains Heavy metal concentrations in Blood,urine, water and food samples). (XLSX) [file pone.0259192.s002.xlsx]

## Sheet: Blood
Concentration in ppb
		Nickel	Permissable limit			Mercury	Permissable limit			Lead	Permissable limit
H101A	3	2.31803	4	1		1.75573	20	1		8.05782	25	1
H102A	3	2.08229	4	1		3.95399	20	1		11.2308	25	1
H103A	3	0.915972	4	1		1.94843	20	1		4.72385	25	1
H104A	3	1.47949	4	1		2.45621	20	1		7.679	25	1
H105A	3	1.44571	4	1		1.97849	20	1		6.01299	25	1
H106A	3	1.76226	4	1		1.60861	20	1		9.42155	25	1
H107A	3	0.782886	4	1		0.997807	20	1		3.26165	25	1
H108A	3	1.57368	4	1		1.53346	20	1		5.12313	25	1
H109A	3	1.51292	4	1		1.97849	20	1		5.15082	25	1
H110A	3	1.29787	4	1		2.53148	20	1		8.77814	25	1
H111A	3	1.81851	4	1		1.4031	20	1		10.6838	25	1
H 112 A	3	1.40913	4	1		1.50114	20	1		3.89784	25	1
H 113 A	3	1.85887	4	1		2.23106	20	1		9.77477	25	1
H 114 A	3	1.80136	4	1		1.73052	20	1		4.49342	25	1
H 114 1	3	1.99429	4	1		2.39892	20	1		12.4921	25	1
H 115 A	3	1.28586	4	1		0.10403	20	1		6.69708	25	1
H 117 A 17	3	1.95879	4	1		1.21044	20	1		7.64092	25	1
H 118 A	3	2.45357	4	1		2.29603	20	1		20.4473	25	1
H 119 A	3	2.86572	4	1		1.38939	20	1		8.55401	25	1
H 120 A	3	2.20505	4	1		2.00703	20	1		20.8486	25	1
H 122 A	3	0.887731	4	1		0.0722754	20	1		4.71865	25	1
H123A	3	1.92111	4	1		5.05844	20	1		7.5489	25	1
H124A	3	1.86946	4	1		2.7533	20	1		43.6537	25	FAIL
H125A	3	2.3962	4	1		1.16015	20	1		12.2323	25	1
H126A	3	2.31323	4	1		1.83065	20	1		14.9512	25	1
H127A	3	2.20686	4	1		0.751108	20	1		7.28944	25	1
H128A	3	2.10977	4	1		1.6766	20	1		9.05151	25	1
H129A	3	2.53534	4	1		1.85524	20	1		14.3696	25	1
H130A	3	2.48172	4	1		1.78001	20	1		12.4042	25	1
H131A	3	1.44045	4	1		0.981737	20	1		8.31146	25	1
H132A	3	1.16364	4	1		0.508753	20	1		6.85639	25	1
H133A	3	1.40532	4	1		0.914407	20	1		8.06377	25	1
H134A	3	1.78281	4	1		2.17909	20	1		11.9643	25	1
H135A	3	2.96168	4	1		3.09397	20	1		12.632	25	1
H137A	3	2.07287	4	1		1.36978	20	1		10.3598	25	1
H139A	3	2.50079	4	1		1.6408	20	1		9.15539	25	1
H140A	3	1.24604	4	1		0.801847	20	1		4.95194	25	1
H141A	3	1.48943	4	1		1.18654	20	1		17.6228	25	1
H142A	3	2.10922	4	1		1.32712	20	1		6.81691	25	1
H143A	3	1.79739	4	1		1.61083	20	1		9.35228	25	1
H144A	3	1.94199	4	1		2.49236	20	1		7.43967	25	1
H145A	3	1.94388	4	1		2.55324	20	1		8.18212	25	1
H146A	3	1.86588	4	1		1.88786	20	1		7.58528	25	1
H 147 A	3	1.92539	4	1		0.787348	20	1		4.41789	25	1
H 148 A	3	1.52587	4	1		0.558712	20	1		5.53634	25	1
H 149 A	3	2.30566	4	1		1.51262	20	1		16.1232	25	1
H 150 A	3	0	4	1		1.85783	20	1		7.45629	25	1
H 150 A D	3	1.68106	4	1		0.69993	20	1		4.97674	25	1
H 151 A	3	3.3218	4	1		1.61537	20	1		16.8322	25	1
H 152 A	3	4.84354	4	FAIL		1.57666	20	1		7.64333	25	1
H 153 A	3	2.69538	4	1		0.943717	20	1		13.9931	25	1
H 154 A	3	1.96798	4	1		1.30791	20	1		17.6068	25	1
H 155 A	3	2.44179	4	1		0.816046	20	1		14.8064	25	1
H 156 A	3	0.199319	4	1		1.40476	20	1		7.80548	25	1
H 157 A	3	2.64569	4	1		1.76763	20	1		13.903	25	1
H 159 A	3	2.31379	4	1		1.82933	20	1		11.2381	25	1
H 160 A	3	2.21097	4	1		3.22059	20	1		12.1165	25	1
H 161 A	3	2.13548	4	1		1.10802	20	1		4.89914	25	1
H 162 A	3	2.59617	4	1		1.22382	20	1		17.9242	25	1
H 163 A	3	2.43702	4	1		0.901683	20	1		13.9218	25	1
H 164 A	3	2.24852	4	1		0.84951	20	1		51.9051	25	FAIL
H 165 A	3	1.67397	4	1		1.23592	20	1		17.3653	25	1
H 166 A	3	2.19014	4	1		2.88374	20	1		15.0288	25	1
H 167 A	3	2.08703	4	1		1.05563	20	1		12.611	25	1
H 169 A	3	1.72507	4	1		1.90746	20	1		10.69	25	1
H 170 A	3	2.04479	4	1		2.89887	20	1		7.85709	25	1
H 171 A	3	2.14559	4	1		1.86147	20	1		10.8552	25	1
H 173 A	3	1.75946	4	1		1.33752	20	1		10.3591	25	1
C001	1	0.894227	4	1		3.15632	20	1		2.35105	25	1
C002	1	1.08735	4	1		2.42624	20	1		9.37376	25	1
C003	1	1.16845	4	1		1.97156	20	1		3.85605	25	1
C004a	1	1.20715	4	1		2.44588	20	1		7.66063	25	1
C005a	1	1.39396	4	1		3.10812	20	1		7.64598	25	1
C005b	1	1.15682	4	1		2.37848	20	1		6.99042	25	1
C006a	1	1.68168	4	1		2.73469	20	1		5.55418	25	1
C006b	1	1.52956	4	1		2.27612	20	1		6.53957	25	1
C008	2	0.621659	4	1		0.755256	20	1		4.25013	25	1
C009	2	1.08194	4	1		2.46389	20	1		8.42168	25	1
C010	2	1.17999	4	1		1.64115	20	1		9.31272	25	1
C011	1	1.10274	4	1		1.35465	20	1		5.13367	25	1
C012	1	1.14945	4	1		2.22096	20	1		11.9449	25	1
C013	2	1.28562	4	1		2.17406	20	1		6.99711	25	1
C014	2	1.43509	4	1		1.976	20	1		12.2481	25	1
C015	2	0.76064	4	1		2.15284	20	1		4.6594	25	1
C016	2	0.793861	4	1		2.51326	20	1		4.85836	25	1
C017	2	1.15281	4	1		1.72574	20	1		6.48022	25	1
C018	1	1.387	4	1		2.79228	20	1		7.61324	25	1
C019	1	1.64673	4	1		2.24589	20	1		16.155	25	1
C020	1	1.37718	4	1		2.3133	20	1		8.30563	25	1
C021	1	1.28675	4	1		2.30408	20	1		6.95467	25	1
C022	1	1.79539	4	1		3.0974	20	1		14.19	25	1
C023	1	2.30162	4	1		5.52557	20	1		10.3382	25	1
C024	1	2.35023	4	1		4.47739	20	1		16.3151	25	1
C025	1	1.57523	4	1		3.1343	20	1		15.3865	25	1
C026a	1	1.80214	4	1		7.99914	20	1		12.2627	25	1
C026b	1	2.08188	4	1		3.66031	20	1		15.5602	25	1
C027	1	1.70804	4	1		3.35246	20	1		16.4232	25	1
C029	1	1.41669	4	1		3.06059	20	1		7.64339	25	1
C030a	1	0.846427	4	1		2.27291	20	1		7.31098	25	1
C030b	1	1.28254	4	1		2.51398	20	1		9.05365	25	1
C030c	1	0.854047	4	1		1.79329	20	1		7.85569	25	1
C031	1	1.00371	4	1		2.05474	20	1		4.25572	25	1
	Average	1.74299				2.01701				10.3751
	Mimimum	0				0.0722754				2.35105
	Maximum	4.84354				7.99914				51.9051
	SD	0.671201				1.11486				6.77322

## Sheet: Urine
Concentration ppb
	Analayte	Nickel	Permissable limit			Mercury	Permissable limit			Lead	Permissable limit
1	C002	2.8304	4	1		2.90815	20	1		1.11702	25	1
1	C005A	2.24984	4	1		1.185	20	1		0.627648	25	1
1	C006B	2.87676	4	1		2.34832	20	1		1.1458	25	1
1	C007	3.4159	4	1		3.04174	20	1		5.13925	25	1
1	C030A	1.62074	4	1		1.30323	20	1		0.251872	25	1
1	C004A	1.49755	4	1		1.46345	20	1		0.514249	25	1
1	C035	2.85139	4	1		1.69394	20	1		1.3026	25	1
2	C008	3.48858	4	1		2.24262	20	1		1.24454	25	1
2	C009	3.56762	4	1		2.38107	20	1		0.513855	25	1
2	C010	3.08132	4	1		1.34989	20	1		0.516064	25	1
1	C012	4.6372	4	FAIL		3.04844	20	1		2.03336	25	1
2	C013	4.36977	4	FAIL		9.2904	20	1		3.21131	25	1
2	C014	4.31451	4	FAIL		2.30561	20	1		2.66802	25	1
2	C015	3.62273	4	1		2.90978	20	1		0.656652	25	1
2	C016	3.53498	4	1		1.4205	20	1		0.27484	25	1
2	C021	2.84948	4	1		2.01908	20	1		0.710241	25	1
2	C022	1.45587	4	1		2.92568	20	1		1.15975	25	1
2	C0023	3.15488	4	1		2.97362	20	1		1.06571	25	1
2	C030B	3.24013	4	1		1.96348	20	1		0.6282	25	1
	H0126	1.35358	4	1		1.22446	20	1		0.437589	25	1
	H130	2.27513	4	1		2.04228	20	1		1.42617	25	1
	H146	2.81018	4	1		3.15093	20	1		2.8071	25	1
	H149	2.66514	4	1		1.55873	20	1		1.56235	25	1
	H154	2.13869	4	1		1.21211	20	1		0.989222	25	1
	H104	5.58124	4	FAIL		4.16186	20	1		1.89095	25	1
	H105	1.90023	4	1		0.798129	20	1		0.417102	25	1
	H106	1.71097	4	1		0.965553	20	1		0.983852	25	1
	H108	1.48552	4	1		1.20349	20	1		0.265635	25	1
	Average	2.87787				2.3247				1.27003
	Mimimum	1.35358				0.798129				0.251872
	Maximum	5.58124				9.2904				5.13925

## Sheet: water
	Concentration in ppb
Analayte	Nickel	Permissible limit			Mercury	Permissible limit			Lead	Permissible limit
C001	2.90192	70	1		1.5465	6	1		0.75969	10	1
C002	2.75957	70	1		0.804552	6	1		0.39055	10	1
C003	2.11995	70	1		2.3117	6	1		0.301179	10	1
C004	2.09941	70	1		1.39004	6	1		0.379772	10	1
C005	2.44191	70	1		3.96706	6	1		0.356583	10	1
C006	1.91613	70	1		1.44022	6	1		0.232234	10	1
C007	2.18004	70	1		1.09544	6	1		0.329866	10	1
C009	1.9246	70	1		1.05653	6	1		0.247148	10	1
C010	1.16166	70	1		0.932117	6	1		0.277458	10	1
C011	1.86665	70	1		1.02408	6	1		0.246439	10	1
C012	2.45194	70	1		1.73508	6	1		0.442139	10	1
C013	1.86721	70	1		0.850951	6	1		0.23669	10	1
C014	1.25809	70	1		0.00749185	6	1		0.104651	10	1
C015	2.13131	70	1		1.88612	6	1		0.369023	10	1
C016	1.59707	70	1		1.1585	6	1		0.2343	10	1
C017	2.7938	70	1		1.62271	6	1		0.324173	10	1
C018	1.79897	70	1		1.32204	6	1		0.219794	10	1
C019	2.09802	70	1		2.29609	6	1		0.281164	10	1
C020	2.48999	70	1		1.3588	6	1		0.963028	10	1
C021	2.06697	70	1		1.46216	6	1		0.32042	10	1
C022	2.47884	70	1		1.75297	6	1		0.41646	10	1
C023	2.49833	70	1		1.42806	6	1		0.325461	10	1
C024	2.41124	70	1		1.06696	6	1		0.30045	10	1
C025	2.72308	70	1		1.19633	6	1		0.640039	10	1
C026	2.60726	70	1		0.43402	6	1		0.335521	10	1
C027	1.93125	70	1		0.00636382	6	1		0.278362	10	1
C028	1.56766	70	1		0.00425153	6	1		0.0680989	10	1
C029	1.47393	70	1		0.00358638	6	1		0.124963	10	1
C030	1.62674	70	1		0.706782	6	1		0.333742	10	1
C031	1.6567	70	1		0.00402222	6	1		17.8298	10	FAIL
32(5day old)	3.30406	70	1		0.41447	6	1		0.492794	10	1
32D	3.75544	70	1		0.10175	6	1		1.01691	10	1
MB C031	2.28513	70	1		0.743244	6	1		0.337536	10	1
pretreated	3.47067	70	1		0.261711	6	1		0.493098	10	1
before filter	2.86605	70	1		0.346089	6	1		0.375109	10	1
After filter	2.76587	70	1		0.951733	6	1		0.448321	10	1
Average	2.25965				1.07474				0.856472
Mimimum	1.16166				0.00358638				0.0680989
Maximum	3.75544				3.96706				17.8298

## Sheet: Vegetables
	Concentration in mg/100g
Sample ID	Name	Nickel	Permissable limit		Mercury	Permissable limit			Lead	Permissable limit
	RHITHU MANDI GINGER	0.0604312	Not Available		7.43224e-05	0.01	1		0.00511544	0.02	1
	RHITHU MANDI DOSAKAYA	0.014079			5.59926e-05	0.01	1		0.00262075	0.02	1
	EL 008 CARROT	0.0167534			0.000117943	0.01	1		0.0252103	0.02	FAIL
	EL 002 CAPSICUM	0.0172596			4.38128e-05	0.01	1		0.0142126	0.02	1
	EL 003 TAMARIND	0.077281			0.000301587	0.01	1		0.0162178	0.02	1
	EL001 CARROT	0.0185341			6.30019e-05	0.01	1		0.00186899	0.02	1
	EL005 RAW BANANA	0.0130128			9.94195e-05	0.01	1		0.00121802	0.02	1
	EL001 RAW BANANA	0.0153361			9.22286e-05	0.01	1		0.0112445	0.02	1
	EL 004 RAW BANANA	0.0175989			2.10586e-05	0.01	1		0.00608583	0.02	1
	EL008 BEANS	0.0627663			3.88622e-05	0.01	1		0.0123453	0.02	1
	EL004 BEANS	0.0955239			6.40223e-06	0.01	1		0.00560375	0.02	1
	EL 008 CHIKUDU	0.0965545			0.000142611	0.01	1		0.0059712	0.02	1
	RHITHU MANDI CHIKUDU	0.0945496			0.000159932	0.01	1		0.0058808	0.02	1
	EL002 YAM KHANDA	0.029417			0.000256666	0.01	1		0.00703544	0.02	1
	OLD MARKET TINDA	0.0205563			0.000149253	0.01	1		0.00117932	0.02	1
	EL001 TINDA	0.00205587			2.97102e-05	0.01	1		0.0167132	0.02	1
	EL010 ONION	0.0320339			0.000240126	0.01	1		0.00861571	0.02	1
	EL 007 ONION	0.0499061			0.000129202	0.01	1		0.0122336	0.02	1
	EL008 ONION	0.0210114			0.000107743	0.01	1		0.00352955	0.02	1
	EL002 ONION	0.071044			0.000124172	0.01	1		0.0380905	0.02	FAIL
	EL003 ONION	0.0345279			7.22539e-05	0.01	1		0.0611214	0.02	FAIL
	EL 6 LADIES FINGER	0.00396419			0.00085597	0.01	1		0.0172873	0.02	1
	EL010 LADIES FINGER	0.0292202			0.000283516	0.01	1		0.00211059	0.02	1
	RHITHU MANDI LADIES FINGER	0.0161531			0.000126752	0.01	1		0.00106649	0.02	1
	OLD MARKET POTATO	0.0237681			0.000381298	0.01	1		0.00226544	0.02	1
	EL005 POTATO	0.0166107			0.0001179	0.01	1		0.00199372	0.02	1
	EL 004 POTATO	0.0258379			4.85906e-05	0.01	1		0.00954164	0.02	1
	EL005 POTATO	0.0102998			5.15128e-05	0.01	1		0.00630409	0.02	1
	EL005 POTATO	0.016015			7.18954e-05	0.01	1		0.00258032	0.02	1
	EL009 POTATO	0.0415974			7.26571e-05	0.01	1		0.0390615	0.02	FAIL
	EL006 POTATO	0.0205359			5.31598e-05	0.01	1		0.00293486	0.02	1
	EL010 POTATO	0.023319			6.92435e-05	0.01	1		0.00217025	0.02	1
	EL 005 GREEN CHILLI	0.020706			8.48048e-05	0.01	1		0.0287298	0.02	FAIL
	EL 007 GREEN CHILLI	0.0109149			1.11639e-05	0.01	1		0.000896374	0.02	1
	EL 001 GREEN CHILLI	0.0230122			4.71758e-05	0.01	1		0.0060129	0.02	1
	EL 003 GREEN CHILLI	0.0397262			9.28928e-05	0.01	1		0.0273298	0.02	FAIL
	EL004 GREEN CHILLI	0.0437819			2.46951e-05	0.01	1		0.0110931	0.02	1
	EL002 GREEN CHILLI	0.0598885			8.37878e-05	0.01	1		0.00501543	0.02	1
	EL 009 CHILLI	0.0282797			7.14615e-05	0.01	1		0.0248593	0.02	FAIL
	EL 005 RIDGE GOURD	0.0510974			0.000187495	0.01	1		0.0174191	0.02	1
	EL 004 RIDGE GOURD	0.0540646			9.18981e-05	0.01	1		0.015132	0.02	1
	MITHU MANDI RIDGE GOURD	0.0348867			4.26538e-05	0.01	1		0.00272817	0.02	1
	RM TOMATO	0.0345621			0.000142013	0.01	1		0.00518414	0.02	1
	EL009 TOMATO	0.00786968			5.5054e-05	0.01	1		0.0124585	0.02	1
	OLD MARKET TOMATO	0.0238595			2.83351e-05	0.01	1		0.00457896	0.02	1
	EL 005 TOMATO	0.0125194			2.45878e-05	0.01	1		0.00201191	0.02	1
	EL008 TOMATO	0.0270851			5.87783e-05	0.01	1		0.00337611	0.02	1
	EL 001 TOMATO	0.0136234			4.05417e-05	0.01	1		0.00209071	0.02	1
	EL003 TOMATO	0.0180123			2.18468e-05	0.01	1		0.00511169	0.02	1
	EL 004 POTATO	0.0258379			4.85906e-05	0.01	1		0.00954164	0.02	1
	EL004 TOMATO	0.0250407			3.57274e-05	0.01	1		0.00417348	0.02	1
	EL005 TOMATO	0.0159987			5.04563e-05	0.01	1		0.00222647	0.02	1
	EL007 TOMATO	0.0200901			8.28113e-05	0.01	1		0.00558308	0.02	1
	EL006 TOMATO	0.0119105			7.95048e-05	0.01	1		0.00499107	0.02	1
	OLD MARKET BRINJAL	0.0234891			0.000245655	0.01	1		0.00162733	0.02	1
	EL 005 PURPLE BRINJAL	0.0324169			4.38703e-05	0.01	1		0.00161393	0.02	1
	EL 001 BRINJAL	0.0350109			6.1362e-05	0.01	1		0.00414421	0.02	1
	EL 009 PURPLE BRINJAL	0.0117948			4.829e-05	0.01	1		0.011866	0.02	1
	EL004 PURPLE BRINJAL	0.00953019			4.8591e-05	0.01	1		0.0153917	0.02	1
	EL008 GREEN BRINJAL	0.00941144			8.78758e-05	0.01	1		0.0181117	0.02	1
	EL002 PURPLE BRINJAL	0.0279388			3.37013e-05	0.01	1		0.00298476	0.02	1
	EL001 PURPLE BRINJAL	0.016031			6.78137e-05	0.01	1		0.00567875	0.02	1
	Min	0.00205587			6.40223e-06				0.000896374
	Max	0.0965545			0.00085597				0.0611214
	Mean	0.0299346			0.000104875				0.00986117
	SD	0.0220403			0.000122875				0.0109945

## Sheet: Rice
Concentration in mg/100g
sample name	Nickel	Permissable limit		Mercury	Permissable limit			Lead	Permissable limit
ELURU RICE RPT 1A	0.0314241	Not available		0.00853756	0.01	1		0.00511597	0.02	1
ELURU RICE RPT 1B	0.0302823			0.00449867	0.01	1		0.00430307	0.02	1
ELURU RICE RPT 3A	0.0362004			0.00153011	0.01	1		0.00496373	0.02	1
ELURU RICE RPT 3B	0.0249398			0.00133994	0.01	1		0.0152958	0.02	1
ELURU RICE RPT 4	0.028193			0.0042385	0.01	1		0.00405692	0.02	1
ELURU RICE RPT 5	0.0258683			0.0035098	0.01	1		0.00478651	0.02	1
ELURU RICE RPT 6	0.0300211			0.00437861	0.01	1		0.00424202	0.02	1
ELURU RICE RPT 7	0.0287375			0.00280222	0.01	1		0.00704433	0.02	1
ELURU RICE RPT 8	0.0283062			0.00261608	0.01	1		0.00386962	0.02	1
ELURU RICE RPT 9	0.003888			0.00304445	0.01	1		0.0090506	0.02	1
ELURU RICE RPT 10	0.00467116			0.00187455	0.01	1		0.00246745	0.02	1
ELURU RICE RPT 11	0.032754			0.00223545	0.01	1		0.0038314	0.02	1
ELURU RICE RPT 12	0.0283492			0.000200382	0.01	1		0.0039348	0.02	1
ELURU RICE RPT 13	0.0228302			0.00911633	0.01	1		0.00367377	0.02	1
ELURU RICE RPT14	0.0384223			0.000160956	0.01	1		0.00311382	0.02	1

## Sheet: Dal
Concentration mg/100g
Sample ID	Nickel	Permissable limit			Mercury	Permissable limit			Lead	Permissable limit
RM	0.0425025	Not available			0.000203323	0.01	1		0.00362574	0.02	1
1567A	0.0259842				9.7834e-05	0.01	1		0.00593081	0.02	1
ELURU DAL001	0.471804				0.00023668	0.01	1		0.00391627	0.02	1
ELURU DAL003	0.437341				0.000122115	0.01	1		0.00389279	0.02	1
ELURU DAL004	0.325564				0.000115006	0.01	1		0.00315447	0.02	1
ELURU DAL008	0.383463				0.000112362	0.01	1		0.00279918	0.02	1
ELURU DAL009	0.292035				0.000169898	0.01	1		0.00340828	0.02	1
ELURU DAL010	0.239242				9.62912e-05	0.01	1		0.00373558	0.02	1
ELURU DAL0011	0.169239				0.000164182	0.01	1		0.00464042	0.02	1
ELURU DAL0012	1.53208				0.000740875	0.01	1		0.0594079	0.02	FAIL
ELURU DAL0013	0.431383				0.000120673	0.01	1		0.0224551	0.02	FAIL
ELURU DAL0014	0.261463				7.65152e-05	0.01	1		0.00593002	0.02	1
ELURU DAL0015	0.419611				9.58457e-05	0.01	1		0.00329661	0.02	1
ELURU DAL0016	0.265065				0.000101084	0.01	1		0.00465104	0.02	1
ELURU DAL0018 A	0.144272				7.56008e-05	0.01	1		0.00453798	0.02	1
ELURU DAL0018 B	0.31663				7.21825e-05	0.01	1		0.00364523	0.02	1
ELURU DAL0019	0.329556				8.50714e-05	0.01	1		0.0165044	0.02	1
ELURU DAL0020	0.395705				9.15453e-05	0.01	1		0.00409738	0.02	1
ELURU DAL0021	0.365228				7.2685e-05	0.01	1		0.00298828	0.02	1
ELURU DAL0022	0.135431				8.38939e-05	0.01	1		0.00708087	0.02	1
ELURU DAL0023	0.449307				6.38618e-05	0.01	1		0.00459461	0.02	1
ELURU DAL0024	0.425767				7.37921e-05	0.01	1		0.00532613	0.02	1
ELURU DAL0026	0.314349				9.06162e-05	0.01	1		0.00289595	0.02	1
ELURU DAL0029	0.477314				0.000126843	0.01	1		0.00326683	0.02	1

## Sheet: Milk
	Concentration in mg/100 L
Sample ID	Name	Nickel	Permissable Limit			Mercury	Permissable Limit			Lead	Permissable limit
	M C001	0.00750429	0.02	1		0.00327831	0.01	1		0.00253866	0.02	1
	M C004	0.00712427	0.02	1		0.000419873	0.01	1		0.00355979	0.02	1
	M C006	0.00881974	0.02	1		0.000656435	0.01	1		0.0103419	0.02	1
	M C007	0.00896662	0.02	1		0.000890532	0.01	1		0.00293249	0.02	1
	M C012	0.0089097	0.02	1		0.00157323	0.01	1		0.00201012	0.02	1
	M C015	0.00916402	0.02	1		0.0024664	0.01	1		0.00207583	0.02	1
	M C018	0.00892684	0.02	1		0.00184969	0.01	1		0.0028851	0.02	1
	M C019	0.00759014	0.02	1		0.000625547	0.01	1		0.00191582	0.02	1
	M C020	0.00970103	0.02	1		0.00173575	0.01	1		0.0037186	0.02	1
	M C025	0.0095753	0.02	1		0.00134133	0.01	1		0.0273287	0.02	FAIL
	M C026	0.00758056	0.02	1		0.00150882	0.01	1		0.00202716	0.02	1
	MIN	0.00712427				0.000419873				0.00191582
	MAX	0.00970103				0.00327831				0.0273287
	Average	0.00853296				0.00148599				0.00557584
