# Supplementary material for: Investigation of an acute neurological outbreak in Eluru, India, 2020
Source: PLoS One. 2021 Nov 8;16(11):e0259192. doi: 10.1371/journal.pone.0259192 (PMC8575185; doi:10.1371/journal.pone.0259192)
Supplement: S3 File — (This file contains Pesticide concentrations in Blood, Urine and water samples). (XLSX) [file pone.0259192.s003.xlsx]

## Sheet: Pesticide conc in blood
Sno	C/H	cases. Case Controls. Non Affected	Duration between symtomto sample collection	CONCENTRATION NG/ML	2CONCENTRATION NG/ML
1	Community	cases	> 48 hours	14.2127	14.2127
2	Community	cases	> 48 hours	25.936	25.936
3	Community	cases	> 48 hours	1.19615	1.19615
4	Community	cases	> 48 hours	5.81368	5.81368
5	Community	cases	> 48 hours	0.824559	0.824559
6	Community	cases	> 48 hours	2.06047	2.06047
7	Community	cases	> 48 hours	2.51531	2.51531
8	Community	cases	> 48 hours	1.5189	1.5189
9	Community	cases	> 48 hours	2.85341	2.85341
10	Community	cases	> 48 hours	2.84095	2.84095
11	Community	Controls	NIL	2.82085	2.82085
12	Community	Controls	NIL	ND	ND
13	Community	Controls	NIL	ND	ND
14	Community	cases	> 48 hours	ND	ND
15	Community	cases	> 48 hours	ND	ND
16	Community	Controls	NIL	ND	ND
17	Community	Controls	NIL	ND	ND
18	Community	Controls	NIL	ND	ND
19	Community	Controls	NIL	ND	ND
20	Community	Controls	NIL	ND	ND
21	Community	cases	> 48 hours	1.99625	1.99625
22	Community	cases	> 48 hours	ND	ND
23	Community	cases	> 48 hours	ND	ND
24	Community	Controls	NIL	ND	ND
25	Community	Controls	NIL	ND	ND
26	Community	Controls	NIL	ND	ND
27	Community	cases	> 48 hours	5.44659	5.44659
28	Community	cases	> 48 hours	3.64543	3.64543
29	Community	cases	> 48 hours	7.35575	7.35575
30	Community	cases	> 48 hours	7.35575	7.35575
31	Community	cases	> 48 hours	ND	ND
32	Community	cases	> 48 hours	1.98541	1.98541
33	Community	cases	> 48 hours	1.28025	1.28025
34	Community	cases	> 48 hours	6.01063	6.01063
35	Community	cases	> 48 hours	7.52947	7.52947
36	Community	cases	> 48 hours	4.64362	4.64362
37	Hospital	cases	24 to 48 hours	41.0307	41.0307
38	Hospital	cases	< 24 hours	179.015	179.015
39	Hospital	cases	< 24 hours	84.5481	84.5481
40	Hospital	cases	> 48 hours	8.45168	8.45168
41	Hospital	cases	< 24 hours	24.8039	24.8039
42	Hospital	cases	24 to 48 hours	24.8674	24.8674
43	Hospital	cases	< 24 hours	1.21514	1.21514
44	Hospital	cases	> 48 hours	29.0872	29.0872
45	Hospital	cases	< 24 hours	18.1618	18.1618
46	Hospital	cases	< 24 hours	6.48803	6.48803
47	Hospital	cases	< 24 hours	5.92622	5.92622
48	Hospital	cases	> 48 hours	6.53135	6.53135
49	Hospital	cases	24 to 48 hours	6.18435	6.18435
50	Hospital	cases	24 to 48 hours	0.336333	0.336333
51	Hospital	cases	24 to 48 hours	ND	ND
52	Hospital	cases	24 to 48 hours	ND	ND
53	Hospital	cases	> 48 hours	0.672673	0.672673
54	Hospital	cases	24 to 48 hours	ND	ND
55	Hospital	cases	< 24 hours	ND	ND
56	Hospital	cases	< 24 hours	1.54059	1.54059
57	Hospital	cases	> 48 hours	ND	ND
58	Hospital	cases	> 48 hours	0.051279	0.051279
59	Hospital	cases	24 to 48 hours	ND	ND
60	Hospital	cases	< 24 hours	0.913761	0.913761
61	Hospital	cases	24 to 48 hours	7.76795	7.76795
62	Hospital	cases	< 24 hours	ND	ND
63	Hospital	cases	< 24 hours	1.15006	1.15006
64	Hospital	cases	24 to 48 hours	ND	ND
65	Hospital	cases	> 48 hours	0.792011	0.792011
66	Hospital	cases	< 24 hours	ND	ND
67	Hospital	cases	< 24 hours	2.06139	2.06139
68	Hospital	cases	< 24 hours	1.17173	1.17173
69	Hospital	cases	> 48 hours	ND	ND
70	Hospital	cases	24 to 48 hours	3.38502	3.38502
71	Hospital	cases	24 to 48 hours	3.496	3.496
72	Hospital	cases	24 to 48 hours	4.13845	4.13845
73	Hospital	cases	> 48 hours	4.25297	4.25297
74	Hospital	cases	24 to 48 hours	6.30091	6.30091
75	Hospital	cases	24 to 48 hours	ND	ND
76	Hospital	cases	24 to 48 hours	3.74306	3.74306
77	Hospital	cases	24 to 48 hours	3.3633	3.3633
78	Hospital	cases	24 to 48 hours	3.60442	3.60442
79	Hospital	cases	24 to 48 hours	14.7106	14.7106
80	Hospital	cases	< 24 hours	10.1116	10.1116
81	Hospital	cases	< 24 hours	4.57753	4.57753
82	Hospital	cases	> 48 hours	5.01384	5.01384
83	Hospital	cases	< 24 hours	6.98687	6.98687
84	Hospital	cases	< 24 hours	25.2791	25.2791
85	Hospital	cases	< 24 hours	3.61573	3.61573
86	Hospital	cases	24 to 48 hours	3.94912	3.94912
87	Hospital	cases	< 24 hours	2.99443	2.99443
88	Hospital	cases	24 to 48 hours	4.6003	4.6003
89	Hospital	cases	< 24 hours	1.71424	1.71424
90	Hospital	cases	< 24 hours	2.49787	2.49787
91	Hospital	cases	24 to 48 hours	2.40856	2.40856
92	Hospital	cases	< 24 hours	ND	ND
93	Hospital	cases	< 24 hours	0.477383	0.477383
94	Hospital	cases	< 24 hours	ND	ND
95	Hospital	cases	< 24 hours	ND	ND
96	Hospital	cases	< 24 hours	2.66891	2.66891
97	Hospital	cases	24 to 48 hours	2.31905	2.31905
98	Hospital	cases	24 to 48 hours	ND	ND
99	Hospital	cases	24 to 48 hours	ND	ND
100	Hospital	cases	24 to 48 hours	ND	ND
101	Hospital	cases	24 to 48 hours	ND	ND
ND- Not detected

## Sheet: blood mean
cases. Case Controls. Non Affected	(All)
Row Labels	Count of CONCENTRATION NG/ML	Average of CONCENTRATION NG/ML2	StdDev of CONCENTRATION NG/ML3	Max of CONCENTRATION NG/ML4
< 24 hours	28	17.6327	40.3781	179.015
24 to 48 hours	27	8.01209	10.2849	41.0307
> 48 hours	35	5.78122	6.89452	29.0872
NIL	11	2.82085	#DIV/0!	2.82085
Grand Total	101	10.1297	24.1611	179.015

## Sheet: Pesticide conc in Urine
S.N0	RESULT ng/ml
1.	1.4
2.	0.29
3.	0
4.	9.24
5.	0.24
6.	0.16
7.	0.48
8.	0.83
9.	0.36
10.	5.66
11.	0.18
12.	0.44
13.	0.9
14.	0.57
15.	7.63
16.	0.7
17.	0.52
18.	0.43
19.	0.79
20.	0.12
21.	0.64
22.	0.41
23.	0.27
24.	0.5
25.	0.43
26.	0.45
27.	0.25
28.	0.87
29.	0.51
30.	1.06
31.	0.52
32.	0.34
33.	0.14
34.	0.55
35.	0.29
36.	0.75
37.	0.33
38.	0.11
39.	0.54
40.	0.64
41.	0.19
42.	0.47
43.	0.22
44.	0.35
45.	0.47
46.	0.35
47.	0.55
48.	0.32
49.	0.63
50.	1.78
51.	1.4

## Sheet: Pesticide conc water
Sno	Type of sample	nvalue
1	Case	0.00464349
2	Case	2.59081
3	Case	0.017706
4	Case	0.00846244
5	Case	4.5567
6	Case	0.0184872
7	Case	2.81656
8	Case	0.775767
9	Control	0.00273058
10	Control	0.0008636
11	Control	0.520766
12	Control	0.00162358
13	Case	0.0562774
14	Case	1.12846
15	Control	0.0101983
16	Control	0.0193117
17	Control	0.00375332
18	old sample	0.32189
19	Case	0.002446
20	Case	0.017706
21	Case	ND
22	old sample	0.0024259
23	Reservoir	0.00711713
24	old sample	0.00272968
25	Headpump before filtration	ND
26	Headpump After filtration	ND
ND- Not detected

## Sheet: Water mean
Row Labels	Count of nvalue	Average of nvalue2	StdDev of nvalue3	Max of nvalue4
Case	13	0.999502	1.51658	4.5567
Control	7	0.0798924	0.194516	0.520766
old sample	3	0.109015	0.184355	0.32189
Reservoir	1	0.00711713	#DIV/0!	0.00711713
Headpump before filtration	1	#DIV/0!	#DIV/0!	0
Headpump After filtration	1	#DIV/0!	#DIV/0!	0
Grand Total	26	0.560323	1.17633	4.5567

## Sheet: Pesticide table
						Cases			Controls
				Sno	Type of Sample	Number of samples analysed	Samples above permissible limits	Mean concentration	Number of samples analysed	Samples above permissible limits	Mean concentration
				1	Blood	90	67	10.48 ng/ml	11	1	2.82 ng/ml
				2	Urine	51	50	0.92 ug/L	0	0	0
				3	Water	13	12	1.00 ug/L	7	1	0.08ug/L
