# Supplementary material for: Investigation of an acute neurological outbreak in Eluru, India, 2020
Source: PLoS One. 2021 Nov 8;16(11):e0259192. doi: 10.1371/journal.pone.0259192 (PMC8575185; doi:10.1371/journal.pone.0259192)
Supplement: S4 File — (This file contains Microbiological analysis of water samples). (XLSX) [file pone.0259192.s004.xlsx]

## Sheet: Microbiological analysis -water
Sl.No	Total Colony Count (cfu/ml)	E. coli (cfu/ml)	F. coliforms (cfu/ml)	Salmonella spp.	S. aureus	Vibrio spp.	Any contaminant
				(cfu/ml)	(cfu/ml)	(cfu/ml)
1	ND	ND	ND	ND	ND	ND	No
2	70	ND	ND	ND	ND	ND	No
3	ND	ND	ND	ND	ND	ND	No
4	1200	100	800	ND	ND	ND	Yes
5	10	ND	ND	ND	ND	ND	No
6	1200	ND	50	ND	ND	ND	Yes
7	1100	ND	300	ND	ND	ND	Yes
8	1300	ND	ND	ND	ND	ND	No
9	1400	400	800	35	ND	ND	Yes
10	ND	ND	ND	ND	ND	ND	No
11	800	ND	ND	ND	ND	ND	No
12	1200	ND	ND	ND	ND	ND	No
13	400	250	350	ND	ND	ND	Yes
14	ND	ND	ND	ND	ND	ND	No
15	200	ND	ND	ND	ND	ND	No
16	1400	800	1100	45	ND	750	Yes
17	20	ND	ND	ND	140	ND	Yes
18	10	ND	ND	ND	ND	ND	No
19	20	ND	ND	ND	ND	ND	No
20	1500	100	170	30	ND	120	Yes
21	ND	ND	ND	ND	ND	ND	No
22	200	ND	ND	ND	ND	ND	No
23	900	ND	ND	ND	ND	ND	No
24	1400	50	100	ND	ND	ND	Yes
25	270	ND	30	40	ND	290	Yes
26	ND	ND	ND	ND	ND	ND	No
27	ND	ND	ND	ND	ND	ND	No
28	1300	ND	ND	ND	ND	ND	No
29	1100	ND	ND	ND	ND	ND	No
30	1500	100	800	ND	ND	ND	Yes
31	700	8	80	20	ND	ND	Yes
32	ND	ND	ND	ND	ND	ND	No
33	500	ND	ND	150	ND	ND	Yes
34	10	ND	ND	ND	ND	ND	No
